# Supplementary material for: Ibuprofen versus pivmecillinam for uncomplicated urinary tract infection in women—A double-blind, randomized non-inferiority trial
Source: PLoS Med. 2018 May 15;15(5):e1002569. doi: 10.1371/journal.pmed.1002569 (PMC5953442; doi:10.1371/journal.pmed.1002569)
Supplement: S1 Data — (ZIP) [file pmed.1002569.s003.zip]

Archive with 12 entries (9 files):
- IMUTI data/
- IMUTI data/adbl.dta
- __MACOSX/
- __MACOSX/IMUTI data/
- __MACOSX/IMUTI data/._adbl.dta
- IMUTI data/adeff.dta
- __MACOSX/IMUTI data/._adeff.dta
- IMUTI data/adae.dta
- __MACOSX/IMUTI data/._adae.dta
- IMUTI data/adsl.dta
- __MACOSX/IMUTI data/._adsl.dta
- __MACOSX/._IMUTI data
